# Supplementary material for: cGAS-STING are responsible for premature aging of telomerase-deficient zebrafish
Source: EMBO J. 2025 Jun 9;44(17):4666–80. doi: 10.1038/s44318-025-00482-5 (PMC12402478; doi:10.1038/s44318-025-00482-5)
Supplement: Supplementary file 3 — Source data Fig. 1 [file 44318_2025_482_MOESM3_ESM.zip]

Archive with 22 entries (13 files):
- Fig1 new 1 and 2/
- Fig1 new 1 and 2/Fig 1A-B-C-D/
- Fig1 new 1 and 2/Fig 1A-B-C-D/Fig 1A-B-C-D.xlsx
- Fig1 new 1 and 2/Fig 1E/
- Fig1 new 1 and 2/Fig 1E/1E/
- Fig1 new 1 and 2/Fig 1E/1E/STING.jpg
- Fig1 new 1 and 2/Fig 1E/1E/Tert.jpg
- Fig1 new 1 and 2/Fig 1E/1E/TERT_STING.jpg
- Fig1 new 1 and 2/Fig 1E/1E/WT.jpg
- Fig1 new 1 and 2/Fig 1E/Fig 1E.xlsx
- Fig1 new 1 and 2/Fig 1F/
- Fig1 new 1 and 2/Fig 1F/1F blot.pptx
- Fig1 new 1 and 2/Fig 1F/new 1F.xlsx
- Fig1 new 1 and 2/Fig 1F new 2A/
- Fig1 new 1 and 2/Fig 1F new 2A/Fig 1F new 2A.xlsx
- Fig1 new 1 and 2/Fig 1F new 2A/tbk1 irf3 wb.pptx
- Fig1 new 1 and 2/Fig 1G/
- Fig1 new 1 and 2/Fig 1G/new 1G.xlsx
- Fig1 new 1 and 2/Fig 1G new 2B/
- Fig1 new 1 and 2/Fig 1G new 2B/Fig 1G new 2B.xlsx
- Fig1 new 1 and 2/Fig 1H new 2C/
- Fig1 new 1 and 2/Fig 1H new 2C/Fig 1H new 2C.xlsx
