# Supplementary material for: cGAS-STING are responsible for premature aging of telomerase-deficient zebrafish
Source: EMBO J. 2025 Jun 9;44(17):4666–80. doi: 10.1038/s44318-025-00482-5 (PMC12402478; doi:10.1038/s44318-025-00482-5)
Supplement: Supplementary file 3 — Source data Fig. 1 [file 44318_2025_482_MOESM3_ESM.zip › Fig1 new 1 and 2/Fig 1A-B-C-D/Fig 1A-B-C-D.xlsx]

## Sheet: Fig1A
	WT	tert-/-	sting-/-	tert-/-sting-/-
	7.9	7	8.1	7.3
	7.6	7.3	8.8	7.6
	7.8	7.3	8.1	7
	8.2	7.3	8.1	7.7
	8.7	7.7	8.2

## Sheet: Fig1B
	WT	tert-/-	sting-/-	tert-/-sting-/-
	5.4	4.6	4.5	4.9
	5	5.2	5.5	4.6
	6.1	5.1	5.5	4.9
	6.5	4.9	5.6	4.7
		5.6	6	4.6
		5		4.4

## Sheet: Fig1C
	WT	tert-/-	sting-/-	tert-/-sting-/-
	10.3	9.4	10.1	9.1
	10.1	8.6	9.9	9.8
	10.1	8.7	10	9.3
		8.8	10.2	9.5
			10.1	9.3
			10	9.5
			9.9	9.6

## Sheet: Fig1D
	WT	tert-/-	sting-/-	tert-/-sting-/-
	6	5.3	5.8	5.7
	5.9	5.4	6	5.5
	5.8	5.2	6.3	5.1
	5.8	5.6	5.8	5.2
	5.6	5.1	5.7	5.3
	6.5	4.4	6.3	5.1
		4.7
