# Supplementary material for: cGAS-STING are responsible for premature aging of telomerase-deficient zebrafish
Source: EMBO J. 2025 Jun 9;44(17):4666–80. doi: 10.1038/s44318-025-00482-5 (PMC12402478; doi:10.1038/s44318-025-00482-5)
Supplement: Supplementary file 3 — Source data Fig. 1 [file 44318_2025_482_MOESM3_ESM.zip › Fig1 new 1 and 2/Fig 1E/Fig 1E.xlsx]

## Sheet: Foglio1
	WT	tert-/-	sting-/-	tert-/-sting-/-
	0	4.54545	0	13.3333
	10	8	0	0
	0	11.1111	25	0
	0	15	0	5
	0	11.1111	0	12.5
	0	4.16667	11.1111	25
	0	16.6667	0	33.3333
	10	0	0	22.2222
	0	5	0	8.33333
	0	18.1818	0	12.5
		12.5	0	5
		10	0	7.14286
		18.5185	0	0
		9.09091		0
		9.52381		11.7647
