# Supplementary material for: cGAS-STING are responsible for premature aging of telomerase-deficient zebrafish
Source: EMBO J. 2025 Jun 9;44(17):4666–80. doi: 10.1038/s44318-025-00482-5 (PMC12402478; doi:10.1038/s44318-025-00482-5)
Supplement: Supplementary file 3 — Source data Fig. 1 [file 44318_2025_482_MOESM3_ESM.zip › Fig1 new 1 and 2/Fig 1F/new 1F.xlsx]

## Sheet: Foglio1
	WT	tert-/-
	0.610213	0.153351
	1.98149	0.63444
	0.408294	0.080751
	1.95015	0.097199
	0.598045	0.194776
	0.451808	0.060357
