# Supplementary material for: cGAS-STING are responsible for premature aging of telomerase-deficient zebrafish
Source: EMBO J. 2025 Jun 9;44(17):4666–80. doi: 10.1038/s44318-025-00482-5 (PMC12402478; doi:10.1038/s44318-025-00482-5)
Supplement: Supplementary file 3 — Source data Fig. 1 [file 44318_2025_482_MOESM3_ESM.zip › Fig1 new 1 and 2/Fig 1F new 2A/Fig 1F new 2A.xlsx]

## Sheet: Foglio1
	pIrf3/Irf3					pTbk1/Tbk1
	WT	tert-/-	sting-/-	tert-/-sting-/-		WT	tert-/-	sting-/-	tert-/-sting-/-
	0.756862	1.26921	0.919064	0.487654		0.53	3.9	1.015	0.43
	0.950157	1.38209	1.08835	0.579695		0.69	2.46	1.17	0.95
	0.853149	1.669	0.702503	1.40624		0.85	1.13	0.58	1.49
	1.86595	3.58598	0.894468	1.18541		0.89	0.61	0.54	0.8
		3.42493	0.261182	1.05332		1.4	4.6	1.36	0.47
		4.47302	0.493591
			0.82934
