# Supplementary material for: cGAS-STING are responsible for premature aging of telomerase-deficient zebrafish
Source: EMBO J. 2025 Jun 9;44(17):4666–80. doi: 10.1038/s44318-025-00482-5 (PMC12402478; doi:10.1038/s44318-025-00482-5)
Supplement: Supplementary file 3 — Source data Fig. 1 [file 44318_2025_482_MOESM3_ESM.zip › Fig1 new 1 and 2/Fig 1G new 2B/Fig 1G new 2B.xlsx]

## Sheet: Foglio1
isg15	skin					testis					kidney marrow					intestine
	WT	tert-/-	sting-/-	tert-/-sting-/-		WT	tert-/-	sting-/-	tert-/-sting-/-		WT	tert-/-	sting-/-	tert-/-sting-/-		WT	tert-/-	sting-/-	tert-/-sting-/-
	0.00084292	0.0207782	0.00462282	3.1619e-07		wild type	tert -/-	sting -/-	tert -/- sting -/-		0.00089647	0.0474826	0.00110256	0.00155519		0.00296465	0.00456576	5.5748e-05	0.00066605
	0.00088536	0.0159187	0.00082295	7.1715e-07		0.00054445	0.0277449	0.00022442	0.00014717		0.00013264	0.00033218	0.0004949	0.00027727		1.3947e-07	0.0175271	0.00438512	0.00538879
	0.00334914	0.0192588	0.00080646	0.00350364		4.5161e-06	0.00525434	0.00025418	0.00951721		0.00156571	3.1711e-05	0.00143278	0.00055547		0.00176255	0.01855	0.00168591	0.0027108
	0.0271832	0.104654	0.00020266	1.2842e-06		6.3425e-08	0.0139159	2.5284e-05	0.00275904		0.00157203	0.0267812	6.324e-08	0.00108341		0.0014262	0.00773335	2.6736e-08	0.00209501
	7.2193e-07	0.197601	3.0856e-05	1.3292e-05		0.00614536	0.0207309	0.00059312	0.00218772		0.00549432	0.0139523	0.00525835	0.00066517		0.00122687		0.00057208	0.00356089
		0.0886185	5.4809e-07	1.3618e-05		3.1894e-05	5.588e-13	0.00149284	0.00092579		0.00836307	0.0294298	0.00296031	0.00717239					0.00078577
			0.0294757	0.00272574		1.4071e-06	0.0282936	0.00118496	0.00175693			0.00111817	0.00960025	0.00355249					0.00390329
									0.0029681			0.013538	0.00011578	0.00510017
									0.0029681					0.00497429
