# Supplementary material for: cGAS-STING are responsible for premature aging of telomerase-deficient zebrafish
Source: EMBO J. 2025 Jun 9;44(17):4666–80. doi: 10.1038/s44318-025-00482-5 (PMC12402478; doi:10.1038/s44318-025-00482-5)
Supplement: Supplementary file 3 — Source data Fig. 1 [file 44318_2025_482_MOESM3_ESM.zip › Fig1 new 1 and 2/Fig 1H new 2C/Fig 1H new 2C.xlsx]

## Sheet: Foglio1
skin					testis					kidney marrow					intestine
WT	tert-/-	sting-/-	tert-/-sting-/-		WT	tert-/-	sting-/-	tert-/-sting-/-		WT	tert-/-	sting-/-	tert-/-sting-/-		WT	tert-/-	sting-/-	tert-/-sting-/-
0.00607698	0.00480151	0.00172455	0.00137636		0.00117875	0.0400282	0.00543625	0.00015358		1.7021e-05	0.0376501	0.00389902	0.0183741		wild type	tert -/-	sting -/-	tert -/- sting -/-
0.00597275	0.0238444	0.00407546	0.00321921		0.00190829	0.0180488	0.00671793	0.00085255		0.00105174	0.0303988	0.023805	0.0162255		0.00917367	0.0295846	0.0107427	0.0101628
0.00734574	0.0236503	0.00126908	0.00237968		0.00202903	0.0171105	0.039937	0.00322471		0.0142981	0.0276521	0.00204245	0.0355792		0.0164957	0.0100699	0.00894174	0.0211336
0.00566194	0.00599484	0.00134517	0.0009796		0.00058464	0.00416299	0.0049157	0.0381846		0.0277335	0.0440951	0.0243012	0.0231489		0.012195	0.0311905	0.0135389	0.0105945
	0.0148805	0.00229953	0.00309707		0.00136489	0.063565	0.00215096	0.0104123		0.000856763	0.0190429	0.0220057	0.0257166		0.0192336	0.0433194	0.0074579	0.0146679
	0.00956223		0.00188821		0.00423452	0.019958	0.00195763	0.0424469			0.0701355	0.00475248	0.000984004		0.0167061	0.0346756	0.0183097	0.0129983
						0.0002161	0.0103549	0.00557632				1.6831e-05	0.000390901
						0.0531619	0.00620408	0.00163367				0.000570192	0.00229352
							0.00463234	0.00262245					0.00140307
							6.2136e-09	0.00795464
								0.0388962
