# Supplementary material for: cGAS-STING are responsible for premature aging of telomerase-deficient zebrafish
Source: EMBO J. 2025 Jun 9;44(17):4666–80. doi: 10.1038/s44318-025-00482-5 (PMC12402478; doi:10.1038/s44318-025-00482-5)
Supplement: Supplementary file 4 — Source data Fig. 2 [file 44318_2025_482_MOESM4_ESM.zip]

Archive with 28 entries (19 files):
- Fig2 new 3/
- Fig2 new 3/Fig 2A new 3A/
- Fig2 new 3/Fig 2A new 3A/H2AX intestine/
- Fig2 new 3/Fig 2A new 3A/H2AX intestine/sting-_- gH2AX 60x intestine.tif
- Fig2 new 3/Fig 2A new 3A/H2AX intestine/tert - sting -_- 60x gH2AXintestine.tif
- Fig2 new 3/Fig 2A new 3A/H2AX intestine/tert -_- gH2AX 60x intestine.tif
- Fig2 new 3/Fig 2A new 3A/H2AX intestine/wt 60x gH2AX intestine.tif
- Fig2 new 3/Fig 2A new 3A/H2AX km/
- Fig2 new 3/Fig 2A new 3A/H2AX km/sting -_- 60x gH2AX kidney marrow.tif
- Fig2 new 3/Fig 2A new 3A/H2AX km/tert -_- 60x gh2ax head kidney .tif
- Fig2 new 3/Fig 2A new 3A/H2AX km/tert -_- sting -_- 60x gH2AX kidney marrow.tif
- Fig2 new 3/Fig 2A new 3A/H2AX km/wt 60x gH2AX kidney marrow.tif
- Fig2 new 3/Fig 2A new 3A/H2AX skin/
- Fig2 new 3/Fig 2A new 3A/H2AX skin/sting -_- 60x gH2AX skin (updated).tif
- Fig2 new 3/Fig 2A new 3A/H2AX skin/tert -_- 60x gH2AX skin.tif
- Fig2 new 3/Fig 2A new 3A/H2AX skin/tert -_- sting-_- 60x gH2AX skin.tif
- Fig2 new 3/Fig 2A new 3A/H2AX skin/wt 60X gH2AX skin.tif
- Fig2 new 3/Fig 2A new 3A/H2AX testis/
- Fig2 new 3/Fig 2A new 3A/H2AX testis/sting -_- 60x gH2AX testis.tif
- Fig2 new 3/Fig 2A new 3A/H2AX testis/tert -_- sting-_- 60x gH2AX testis.tif
- Fig2 new 3/Fig 2A new 3A/H2AX testis/tert-_- 60x gH2AX testis.tif
- Fig2 new 3/Fig 2A new 3A/H2AX testis/WT 60x gH2AX testis.tif
- Fig2 new 3/Fig 2B-C-D-E new 3B-C-D-E/
- Fig2 new 3/Fig 2B-C-D-E new 3B-C-D-E/Fig 2B-C-D-E new 3B-C-D-E.xlsx
- Fig2 new 3/Fig 2G-H-I-J new 3G-H-I-J/
- Fig2 new 3/Fig 2G-H-I-J new 3G-H-I-J/Fig 2G-H-I-J new 3G-H-I-J.xlsx
- Fig2 new 3/Fig2F new 3F/
- Fig2 new 3/Fig2F new 3F/p53 wb.pptx
