# Supplementary material for: cGAS-STING are responsible for premature aging of telomerase-deficient zebrafish
Source: EMBO J. 2025 Jun 9;44(17):4666–80. doi: 10.1038/s44318-025-00482-5 (PMC12402478; doi:10.1038/s44318-025-00482-5)
Supplement: Supplementary file 4 — Source data Fig. 2 [file 44318_2025_482_MOESM4_ESM.zip › Fig2 new 3/Fig 2B-C-D-E new 3B-C-D-E/Fig 2B-C-D-E new 3B-C-D-E.xlsx]

## Sheet: Fig2B new 3B
	WT	tert-/-	sting-/-	tert-/-sting-/-
	0	54.1667	11.1111	35.7143
	10.3448	64.5161	15.9091	48.7805
	6.66667	70.8333	15.3846	50
	6.45161	42.8571	5	59.1837
	17.2414	51.1111	13	50.9091
	15	37	23	61.7021

## Sheet: Fig2C new 3C
	WT	tert-/-	sting-/-	tert-/-sting-/-
	8	52.1663	14.1111	39.1673
	10.3448	38.8514	8.39713	56.9091
	6.45161	49.1111	11.9432	41.7021
	13	42.7	3.2	37.8
	9.75	34.2	14.3	43
	17		15	27

## Sheet: Fig2D new 3D
	WT	tert-/-	sting-/-	tert-/-sting-/-
	1.56782	30.6732	5.03218	28.9439
	0.89432	28.431	2.98743	14.3846
	3.24875	42.9433	1.32497	25.8763
	6	25.7	3.4	33
	2	15	6	24
	3	13	8	18

## Sheet: Fig2E new 3E
	WT	tert-/-	sting-/-	tert-/-sting-/-
	4.97186	44.1977	4.11996	35.1542
	3	36.0891	8	26
	2	25	0	18
	7	17	5.3	37
	2.5	9	6.5	13
