# Supplementary material for: cGAS-STING are responsible for premature aging of telomerase-deficient zebrafish
Source: EMBO J. 2025 Jun 9;44(17):4666–80. doi: 10.1038/s44318-025-00482-5 (PMC12402478; doi:10.1038/s44318-025-00482-5)
Supplement: Supplementary file 4 — Source data Fig. 2 [file 44318_2025_482_MOESM4_ESM.zip › Fig2 new 3/Fig 2G-H-I-J new 3G-H-I-J/Fig 2G-H-I-J new 3G-H-I-J.xlsx]

## Sheet: Fig2G new 3G
skin
	WT	tert-/-	sting-/-	tert-/-sting-/-
	0.25	1.78	0.1	0
	0.2	2.47	0	0
	0	1.82	0	0
	0.3	1.45	0	0.15

## Sheet: Fig2H new 3H
	WT	tert-/-	sting-/-	tert-/-sting-/-
	0	1.64475	0	0
	0	1.06874	0.08	0
	0.132	0.65	0.133326	0.0824615
	0.33	0.13285		0.35

## Sheet: Fig2I new 3I
	WT	tert-/-	sting-/-	tert-/-sting-/-
	0.218899	1.65728	0.00921106	0.0124853
	0	1.28558	0.00272999	0
	0.34512	0.827858	0	0.0513905
	0.67323	0.162804	0.23567	0.32974

## Sheet: Fig2J new 3J
	WT	tert-/-	sting-/-	tert-/-sting-/-
	0	1.04475	0	0
	0	0.06874	0.0333263	0.0824615
	0	0.243892	0.032279	0.00934266
	0.174	1.08975	0	0
	0.23916	0.976	0.19327	0.14235
