# Supplementary material for: cGAS-STING are responsible for premature aging of telomerase-deficient zebrafish
Source: EMBO J. 2025 Jun 9;44(17):4666–80. doi: 10.1038/s44318-025-00482-5 (PMC12402478; doi:10.1038/s44318-025-00482-5)
Supplement: Supplementary file 5 — Source data Fig. 3 [file 44318_2025_482_MOESM5_ESM.zip]

Archive with 27 entries (20 files):
- Fig3 new 4/
- Fig3 new 4/Fig 3A new 4A/
- Fig3 new 4/Fig 3A new 4A/intestine/
- Fig3 new 4/Fig 3A new 4A/intestine/20x intestine STING.tif
- Fig3 new 4/Fig 3A new 4A/intestine/20x intestine TERT STING.tif
- Fig3 new 4/Fig 3A new 4A/intestine/20x intestine TERT.tif
- Fig3 new 4/Fig 3A new 4A/intestine/20x intestine WT.tif
- Fig3 new 4/Fig 3A new 4A/Kidney marrow/
- Fig3 new 4/Fig 3A new 4A/Kidney marrow/20x kidney marrow STING.tif
- Fig3 new 4/Fig 3A new 4A/Kidney marrow/20x kidney marrow TERT STING.tif
- Fig3 new 4/Fig 3A new 4A/Kidney marrow/20X kidney marrow TERT.tif
- Fig3 new 4/Fig 3A new 4A/Kidney marrow/20x kidney marrow WT.tif
- Fig3 new 4/Fig 3A new 4A/skin/
- Fig3 new 4/Fig 3A new 4A/skin/20x skin STING.tif
- Fig3 new 4/Fig 3A new 4A/skin/20x skin TERT STING.tif
- Fig3 new 4/Fig 3A new 4A/skin/20x skin TERT.tif
- Fig3 new 4/Fig 3A new 4A/skin/20x skin WT.tif
- Fig3 new 4/Fig 3A new 4A/testis/
- Fig3 new 4/Fig 3A new 4A/testis/testis sting.tif
- Fig3 new 4/Fig 3A new 4A/testis/testis TERT.tif
- Fig3 new 4/Fig 3A new 4A/testis/testis tertsting.tif
- Fig3 new 4/Fig 3A new 4A/testis/testis WT.tif
- Fig3 new 4/Fig 3B-C-D-E new 4B-C-D-E/
- Fig3 new 4/Fig 3B-C-D-E new 4B-C-D-E/Fig 3B new 4B.xlsx
- Fig3 new 4/Fig 3B-C-D-E new 4B-C-D-E/Fig 3C new 4C.xlsx
- Fig3 new 4/Fig 3B-C-D-E new 4B-C-D-E/Fig 3D new 4D.xlsx
- Fig3 new 4/Fig 3B-C-D-E new 4B-C-D-E/Fig 3E new 4E.xlsx
