# Supplementary material for: cGAS-STING are responsible for premature aging of telomerase-deficient zebrafish
Source: EMBO J. 2025 Jun 9;44(17):4666–80. doi: 10.1038/s44318-025-00482-5 (PMC12402478; doi:10.1038/s44318-025-00482-5)
Supplement: Supplementary file 5 — Source data Fig. 3 [file 44318_2025_482_MOESM5_ESM.zip › Fig3 new 4/Fig 3B-C-D-E new 4B-C-D-E/Fig 3B new 4B.xlsx]

## Sheet: Fig3B new 4B
skin	ink4b					cdkn1a					il1b					tgf1b					mmp15
	WT	tert-/-	sting-/-	tert-/-sting-/-		WT	tert-/-	sting-/-	tert-/-sting-/-		WT	tert-/-	sting-/-	tert-/-sting-/-		WT	tert-/-	sting-/-	tert-/-sting-/-		WT	tert-/-	sting-/-	tert-/-sting-/-
	9.22528e-05	0.00297379	0.000425651	0.00107862		0.00180369	0.0271273	0.0033055	0.00411528		0.0226235	0.0157896	0.0048479	0.003781		0.0457134	0.010919	0.0118082	0.00673873		0.00265432	0.00014724	0.00028906	0.00096112
	0.000251481	0.00272504	0.000863796	2.59124e-05		0.0133221	0.0278396	0.00062397	0.00800672		0.0198642	0.0091575	0.015648	0.0109998		0.00785807	0.0562491	0.00937965	0.0122965		0.00254741	0.00443892	0.00071601	0.00030752
	0.00102407	0.000270238	0.000106978	0.000894034		0.0123421	0.0133433	0.0184013	0.00642496		0.0220122	0.075099	0.0043008	0.0087814		0.0100674	0.0790095	0.0102474	0.0216339		0.00088298	0.0145269	0.00087855	0.00016023
	3.9225e-05	0.00026528	0.00050482	2.1937e-05		0.0199342	0.0367918	0.0202519	0.0173933		0.00531829	0.0675605	0.0186878	0.0313668		0.0285646	0.040528	0.00552446	0.00645431		0.00010665	0.0106234	0.00082242	0.00040461
		0.00091297	3.422e-05	1.8225e-06		0.00031017	0.046476	0.00207639	0.0131891		0.0133216	0.0403671	0.0224032	0.00193691		0.0102626	0.0141373	0.0105366	0.00763995		0.00082242	0.00314458	7.5554e-05	0.00015507
		0.00213449	3.1631e-05	1.816e-06			0.107196	0.00681983	6.3645e-05		0.0119445	0.0396793	0.0264942	0.00693354		0.00507637	0.102716	0.0133825	0.0121822				0.00017986	3.3402e-05
		0.00220047	0.00014589	6.7875e-05			0.0202519				0.0197004	0.027324		0.00191517		0.0443571	0.0357587
							0.0588162				0.0133168						0.0257324
																	0.131407
