# Supplementary material for: cGAS-STING are responsible for premature aging of telomerase-deficient zebrafish
Source: EMBO J. 2025 Jun 9;44(17):4666–80. doi: 10.1038/s44318-025-00482-5 (PMC12402478; doi:10.1038/s44318-025-00482-5)
Supplement: Supplementary file 5 — Source data Fig. 3 [file 44318_2025_482_MOESM5_ESM.zip › Fig3 new 4/Fig 3B-C-D-E new 4B-C-D-E/Fig 3C new 4C.xlsx]

## Sheet: Fig3C new 4C
testis	ink4b					cdkn1a					il1b					tgf1b					mmp15
	WT	tert-/-	sting-/-	tert-/-sting-/-		WT	tert-/-	sting-/-	tert-/-sting-/-		WT	tert-/-	sting-/-	tert-/-sting-/-		WT	tert-/-	sting-/-	tert-/-sting-/-		WT	tert-/-	sting-/-	tert-/-sting-/-
	0.00280069	0.00496661	0.00178665	0.00831665		0.00356655	0.0123652	0.00158573	0.00225037		0.0418327	0.257012	0.00173803	0.048279		0.00206729	0.00819784	0.00449864	0.00537313		0.00023916	0.00049415	0.00071396	0.00292399
	0.0042113	0.0180133	0.0121243	0.00292184		0.0089927	0.0129909	0.00274714	0.00162985		0.00791927	0.130253	0.0106784	0.0105002		0.00212036	0.00164661	0.0027418	0.00052238		0.00120043	0.00419278	0.0009631	0.00092213
	0.0109202	0.0630239	0.00910635	0.0158865		0.00401195	0.00894185	0.00816053	0.00363641		0.0417447	0.201758	0.0113789	0.00910638		0.00069648	0.0849358	0.00795995	0.00223375		0.00123591	0.00597055	0.00177319	0.00238843
	0.00149944	0.0175674	0.0109098	0.0169121		0.0007266	0.00817447	0.00231019	0.00437701		0.0806393	0.0604006	0.00553611	0.0122567		0.00096761	0.0517162	0.00272855	0.00802849		7.5321e-05	0.00583313	0.00317395	0.00102752
	0.00175897	0.0182437	0.0139177	0.00195305		0.00202483	0.0064312	0.00329984	0.008511		0.013	0.0153485	0.0071041	0.00970679		0.00186448	0.036822	0.0021603	0.00332623			0.00535	0.00291919	0.00128008
	0.00199656	0.0778473	0.00155534	0.00035362			0.00865966	0.00325699			0.0095	0.0343273				0.00135852	0.0143182	0.00040806	0.0268192			0.00946649	0.00107787	0.00378693
		0.0187664					0.00710416				0.038					0.00146883	0.00129448	0.00157094	0.00066096
		0.0216369															0.00978578	0.00290641	0.00104689
		0.0609021															0.00318181	0.00032796	0.0016478
		0.00115903															0.00100586	0.00054556	0.00470895
		0.0271909															0.0182918	4.9e-05
