# Supplementary material for: cGAS-STING are responsible for premature aging of telomerase-deficient zebrafish
Source: EMBO J. 2025 Jun 9;44(17):4666–80. doi: 10.1038/s44318-025-00482-5 (PMC12402478; doi:10.1038/s44318-025-00482-5)
Supplement: Supplementary file 5 — Source data Fig. 3 [file 44318_2025_482_MOESM5_ESM.zip › Fig3 new 4/Fig 3B-C-D-E new 4B-C-D-E/Fig 3D new 4D.xlsx]

## Sheet: Fig3D new 4D
kidney marrow	ink4b					cdkn1a					il1b					tgf1b					mmp15
	WT	tert-/-	sting-/-	tert-/-sting-/-		WT	tert-/-	sting-/-	tert-/-sting-/-		WT	tert-/-	sting-/-	tert-/-sting-/-		WT	tert-/-	sting-/-	tert-/-sting-/-		WT	tert-/-	sting-/-	tert-/-sting-/-
	0.0007109	0.00433468	0.00011519	0.00064681		0.000789759	0.00078976	0.00078976	0.00078976		0.00034423	0.00235185	1.93602e-05	0.00095899		0.00076365	0.0674283	0.00581441	0.00076365		0.00068185	0.00801566	0.00142857	0.00027185
	7.812e-05	0.00113043	0.00343691	0.00010734		0.000570859	0.00297285	0.0001588	0.00138567		0.00332728	0.00171377	1.81339e-05	6.1571e-05		0.0619037	0.0197557	0.00043983	0.0619037			0.00993146	0.00282891	0.00071328
	0.00038269	0.0058704	1.6417e-05	0.00013668		0.00128273	0.00309609	0.00119407	0.00167323		0.00038748	0.00575507	0.000210569	3.4241e-07		0.0176332	0.0138418	0.0289744	0.0176332		0.00111325	0.019036	0.00118182	0.00054788
	0.00040065	0.0430821	0.00031378	0.00015045		0.00118167	0.00746781	0.00079804	0.00197402		0.00385485	0.00689572	1.5816e-06	2.2243e-05		0.0567083	0.0496628	0.0389671	0.0463938		0.00259351	0.00212377	0.00052517
	0.00025471	0.00585301	6.2191e-05	0.00019925		3.97517e-05	0.00526757	0.00067981	0.00049882		0.00023428	0.00754731	0.00407333	0.00181419		0.0407597	0.0670191	0.031697	0.0299647		0.00115114	0.0056132	0.00057375	0.00043588
	0.00336448	0.00662452	1.6549e-05	0.00015847		2.33105e-05	0.0005187	1.5445e-05	0.00087459				2.05522e-06	0.00393189		0.0463938	0.100653	0.021719	0.0356428		5.1328e-05	0.00237398	0.00024739	0.00054148
	0.000336765		0.00017151	0.00781067		0.00096979	0.00087597	0.00124941	0.00024822							0.0424094	0.0629167	0.0368677	0.064327		4.1529e-05
			0.00013359	0.00516745		0.000653535	0.00280351	0.00067424	0.00272243							0.0428476	0.0537837	0.0143442	0.0295386
			1.5918e-05	0.0026189		0.000524219	0.00646796	0.00025556	4.3953e-06								0.10761	0.0122366	0.0617913
							0.00079365	0.00030588	0.00080751
							0.00272243	0.0001594	0.00035482
