# Supplementary material for: cGAS-STING are responsible for premature aging of telomerase-deficient zebrafish
Source: EMBO J. 2025 Jun 9;44(17):4666–80. doi: 10.1038/s44318-025-00482-5 (PMC12402478; doi:10.1038/s44318-025-00482-5)
Supplement: Supplementary file 6 — Source data Fig. 4 [file 44318_2025_482_MOESM6_ESM.zip]

Archive with 42 entries (29 files):
- Fig4 new 5/
- Fig4 new 5/Fig 4A new 5A/
- Fig4 new 5/Fig 4A new 5A/PCNA intestine/
- Fig4 new 5/Fig 4A new 5A/PCNA intestine/sting -_- 60x PCNA intestine.tif
- Fig4 new 5/Fig 4A new 5A/PCNA intestine/tert -_- PCNA 60x intestine.tif
- Fig4 new 5/Fig 4A new 5A/PCNA intestine/tert -_- sting -_- 60x PCNA intestine.tif
- Fig4 new 5/Fig 4A new 5A/PCNA intestine/wt -_- PCNA 60x intestine.tif
- Fig4 new 5/Fig 4A new 5A/PCNA KM/
- Fig4 new 5/Fig 4A new 5A/PCNA KM/sting-_- 60x PCNA kidney marrow.tif
- Fig4 new 5/Fig 4A new 5A/PCNA KM/tert -_- 60x PCNA kidney marrow.tif
- Fig4 new 5/Fig 4A new 5A/PCNA KM/tert -_- sting -_- 60x PCNA head kidney.tif
- Fig4 new 5/Fig 4A new 5A/PCNA KM/wt 60x PCNA Kidney Marrow.tif
- Fig4 new 5/Fig 4A new 5A/PCNA skin/
- Fig4 new 5/Fig 4A new 5A/PCNA skin/sting -_- 60x PCNA skin.tif
- Fig4 new 5/Fig 4A new 5A/PCNA skin/tert-_- 60x PCNA skin.tif
- Fig4 new 5/Fig 4A new 5A/PCNA skin/tert-_- sting-_- 60X PCNA skin.tif
- Fig4 new 5/Fig 4A new 5A/PCNA skin/wt 60x PCNA skin.tif
- Fig4 new 5/Fig 4A new 5A/PCNA testis/
- Fig4 new 5/Fig 4A new 5A/PCNA testis/RAW sting -_- 60x PCNA testis.tif
- Fig4 new 5/Fig 4A new 5A/PCNA testis/RAW tert -_- 60x PCNA testis.tif
- Fig4 new 5/Fig 4A new 5A/PCNA testis/Raw tert -_- sting -_- 60x testis PCNA .tif
- Fig4 new 5/Fig 4A new 5A/PCNA testis/Raw WT 60x testis PCNA .tif
- Fig4 new 5/Fig 4B-C-D-E new 5B-C-D-E/
- Fig4 new 5/Fig 4B-C-D-E new 5B-C-D-E/Fig 4B-C-D-E new 5B-C-D-E.xlsx
- Fig4 new 5/Fig 4F new 5F/
- Fig4 new 5/Fig 4F new 5F/20x sting intestine.tif
- Fig4 new 5/Fig 4F new 5F/20x sting tert intestine.tif
- Fig4 new 5/Fig 4F new 5F/20x tert intestine.tif
- Fig4 new 5/Fig 4F new 5F/20x wt intestine.tif
- Fig4 new 5/Fig 4G new 5G/
- Fig4 new 5/Fig 4G new 5G/Fig 4G new 5G.xlsx
- Fig4 new 5/Fig 4H new 5H/
- Fig4 new 5/Fig 4H new 5H/20x sting tert testis.tif
- Fig4 new 5/Fig 4H new 5H/20x sting testis.tif
- Fig4 new 5/Fig 4H new 5H/20x tert testis.tif
- Fig4 new 5/Fig 4H new 5H/20x wt testis.tif
- Fig4 new 5/Fig 4I new 5I/
- Fig4 new 5/Fig 4I new 5I/Fig 4I new 5I.xlsx
- Fig4 new 5/Fig 4L new 5L/
- Fig4 new 5/Fig 4L new 5L/Fig 4L new 5L.xlsx
- Fig4 new 5/Fig 4M new 5M/
- Fig4 new 5/Fig 4M new 5M/Fig 4M new 5M.xlsx
