# Supplementary material for: cGAS-STING are responsible for premature aging of telomerase-deficient zebrafish
Source: EMBO J. 2025 Jun 9;44(17):4666–80. doi: 10.1038/s44318-025-00482-5 (PMC12402478; doi:10.1038/s44318-025-00482-5)
Supplement: Supplementary file 6 — Source data Fig. 4 [file 44318_2025_482_MOESM6_ESM.zip › Fig4 new 5/Fig 4B-C-D-E new 5B-C-D-E/Fig 4B-C-D-E new 5B-C-D-E.xlsx]

## Sheet: Fig4B new 5B
skin	Pcna
	WT	tert-/-	sting-/-	tert-/-sting-/-
	35.7143	12.5	58.3333	21.4286
	44.8276	3.22581	29.5455	36
	60	16.6667	38.4615	24.4898
	54.8387	4.08163	43.6428	18.1818
	41.3793	4.44444	32	29.7872
	17	10.5696	27.5	39.1653

## Sheet: Fig4C new 5C
testis	Pcna
	WT	tert-/-	sting-/-	tert-/-sting-/-
	66.6	9.8	58.125	62.3
	54.3	0	67.3	30.8
	62	3.2	53	72.1
	50.8	10.4	63.1	35
	38	6.7	52.5	19
	35	13	37	42

## Sheet: Fig4D new 5D
kidney marrow	Pcna
	WT	tert-/-	sting-/-	tert-/-sting-/-
	4	1.9	5	1
	5	0	2	2.1
	7.2	0	4	3.7
	1	1	3	5
	6	2.8	6.7	5.9
	5.6	1.3	9.2	3.8
	8	0		5
	3.4	1		1.7

## Sheet: Fig4E new 5E
intestine	Pcna
	WT	tert-/-	sting-/-	tert-/-sting-/-
	2.84447	1.73876	2.51971	3.59224
	12	0.883065	18.3	12.8
	17.3	3.2	14.2	19
	18.2	3.7	21	14
	25	8	32	29
	40	2.7	38	42
