# Supplementary material for: cGAS-STING are responsible for premature aging of telomerase-deficient zebrafish
Source: EMBO J. 2025 Jun 9;44(17):4666–80. doi: 10.1038/s44318-025-00482-5 (PMC12402478; doi:10.1038/s44318-025-00482-5)
Supplement: Supplementary file 6 — Source data Fig. 4 [file 44318_2025_482_MOESM6_ESM.zip › Fig4 new 5/Fig 4G new 5G/Fig 4G new 5G.xlsx]

## Sheet: Fig4G new 5G
	lamina propria width
	WT	tert-/-	sting-/-	tert-/-sting-/-
	5.3	13.2	6.7	8.2
	7.5	11.2	4.3	3.8
	8.7	16.4	8.4	7.8
	10.2	25.4	13.2	8.9
