# Supplementary material for: cGAS-STING are responsible for premature aging of telomerase-deficient zebrafish
Source: EMBO J. 2025 Jun 9;44(17):4666–80. doi: 10.1038/s44318-025-00482-5 (PMC12402478; doi:10.1038/s44318-025-00482-5)
Supplement: Supplementary file 6 — Source data Fig. 4 [file 44318_2025_482_MOESM6_ESM.zip › Fig4 new 5/Fig 4I new 5I/Fig 4I new 5I.xlsx]

## Sheet: Fig4I new 5I
	mature sperm
	WT	tert-/-	sting-/-	tert-/-sting-/-
	53.4	6.5	42.14	50.8
	49.72	0	55	30.8
	41.4	2.3	62	43.4
	60	10	63	15
