# Supplementary material for: cGAS-STING are responsible for premature aging of telomerase-deficient zebrafish
Source: EMBO J. 2025 Jun 9;44(17):4666–80. doi: 10.1038/s44318-025-00482-5 (PMC12402478; doi:10.1038/s44318-025-00482-5)
Supplement: Supplementary file 6 — Source data Fig. 4 [file 44318_2025_482_MOESM6_ESM.zip › Fig4 new 5/Fig 4L new 5L/Fig 4L new 5L.xlsx]

## Sheet: Fig4L new 5L
intestine	ctgf						cyr61
	WT	tert-/-	sting-/-	tert-/-sting-/-			WT	tert-/-	sting-/-	tert-/-sting-/-
	0.499704	1.09537	0.256789	2.22482			0.25538	6.67816	0.4223	2.99796
	0.5081	1.97972	0.266618	0.886927			0.655821	0.874822	0.557114	0.00063385
	0.0503915	2.4333	0.106197	0.163882			0.108372	2.35891	0.269687	0.932929
	1	2.29609	0.316284	0.339536			1	5.83824	0.2518	0.30327
			0.791889	0.3927						0.449751
