# Supplementary material for: cGAS-STING are responsible for premature aging of telomerase-deficient zebrafish
Source: EMBO J. 2025 Jun 9;44(17):4666–80. doi: 10.1038/s44318-025-00482-5 (PMC12402478; doi:10.1038/s44318-025-00482-5)
Supplement: Supplementary file 6 — Source data Fig. 4 [file 44318_2025_482_MOESM6_ESM.zip › Fig4 new 5/Fig 4M new 5M/Fig 4M new 5M.xlsx]

## Sheet: Fig4M new 5M
testis	ctgf						cyr61
	WT	tert-/-	sting-/-	tert-/-sting-/-			WT	tert-/-	sting-/-	tert-/-sting-/-
	0.00389	0.0225631	0.0052543	0.0007787			0.00279	0.0148535	0.00182432	0.002394
	0.00814	0.0208436	0.0058091	0.0006408			0.00832	0.0199231	0.0129333	0.002642
	0.004782	0.00375	0.0086881	0.0037567			0.00067	0.0444065	0.0200743	0.00293728
	0.0033898	0.00421	0.0043733	0.0044384			0.00039	0.01093	0.0086337	0.0117116
	0.00088	0.00846	0.0085726	0.00358484			0.0031259	0.01181	0.0032217	0.00674
	0.00021	0.02206	0.0001981	0.0017			0.00936	0.01395	0.006794	0.00788
	0.00875	0.00696	0.00266	0.00233			0.00991	0.01206	0.00332	0.00285
		0.00266		0.00182				0.0123728		0.0065
