# Supplementary material for: cGAS-STING are responsible for premature aging of telomerase-deficient zebrafish
Source: EMBO J. 2025 Jun 9;44(17):4666–80. doi: 10.1038/s44318-025-00482-5 (PMC12402478; doi:10.1038/s44318-025-00482-5)
Supplement: Supplementary file 7 — Source data Fig. 5 [file 44318_2025_482_MOESM7_ESM.zip]

Archive with 11 entries (5 files):
- Fig5 new 6/
- Fig5 new 6/Fig 5A new 6A/
- Fig5 new 6/Fig 5A new 6A/Fig 5A new 6A.xlsx
- Fig5 new 6/Fig 5B new 6B/
- Fig5 new 6/Fig 5B new 6B/Fig 5B new 6B.xlsx
- Fig5 new 6/Fig 5C new 6C/
- Fig5 new 6/Fig 5C new 6C/Fig 5C new 6C.xlsx
- Fig5 new 6/Fig 5D new 6D/
- Fig5 new 6/Fig 5D new 6D/Fig 5D new 6D.xlsx
- Fig5 new 6/Fig 5E new 6E/
- Fig5 new 6/Fig 5E new 6E/Fig 5E new 6E.xlsx
