# Supplementary material for: cGAS-STING are responsible for premature aging of telomerase-deficient zebrafish
Source: EMBO J. 2025 Jun 9;44(17):4666–80. doi: 10.1038/s44318-025-00482-5 (PMC12402478; doi:10.1038/s44318-025-00482-5)
Supplement: Supplementary file 7 — Source data Fig. 5 [file 44318_2025_482_MOESM7_ESM.zip › Fig5 new 6/Fig 5A new 6A/Fig 5A new 6A.xlsx]

## Sheet: Fig5A new 6A
	fertility
	WT	tert-/-	sting-/-	tert-/-sting-/-
	94.2	96.9	0	43.4
	91.6	88.2	0.3	1.1
	97.1	81.9	6.9	4.9
	69.2	92.8	1.2	1.2
	94.4	85.8	4.5	65.9
	97	92.4	0.85	93.2
	13	84.4	0	48
	32	100	1.02	49
	48	94		51
	16	96		50
	92.6	25		43
	87	96		82
	91	98		38
	89.3	93
	94.7	83
