# Supplementary material for: cGAS-STING are responsible for premature aging of telomerase-deficient zebrafish
Source: EMBO J. 2025 Jun 9;44(17):4666–80. doi: 10.1038/s44318-025-00482-5 (PMC12402478; doi:10.1038/s44318-025-00482-5)
Supplement: Supplementary file 7 — Source data Fig. 5 [file 44318_2025_482_MOESM7_ESM.zip › Fig5 new 6/Fig 5B new 6B/Fig 5B new 6B.xlsx]

## Sheet: Fig5B new 6B
	aging phenotypes
	WT	tert-/-	sting-/-	tert-/-sting-/-
average	7	61.5	9	27
sem	2.55	4.98	2.86	3.84
N	100	100	100	100
# fish	1/14	7/13	1/11	2/11
