# Supplementary material for: cGAS-STING are responsible for premature aging of telomerase-deficient zebrafish
Source: EMBO J. 2025 Jun 9;44(17):4666–80. doi: 10.1038/s44318-025-00482-5 (PMC12402478; doi:10.1038/s44318-025-00482-5)
Supplement: Supplementary file 7 — Source data Fig. 5 [file 44318_2025_482_MOESM7_ESM.zip › Fig5 new 6/Fig 5C new 6C/Fig 5C new 6C.xlsx]

## Sheet: Fig5C new 6C
	weight
	WT	tert-/-	sting-/-	tert-/-sting-/-
	0.57	0.42	0.63	0.43
	0.63	0.51	0.58	0.57
	0.61	0.49	0.61	0.54
	0.54	0.45	0.59	0.48
	0.59	0.47	0.55	0.53
	0.49	0.51	0.53	0.55
	0.69	0.42	0.52	0.65
	0.56	0.37	0.67	0.73
	0.73	0.54	0.62	0.84
	0.82	0.2	0.56	0.72
	0.43	0.35	0.49	0.42
	0.92	0.43	0.71	0.48
		0.39		0.43
