# Supplementary material for: cGAS-STING are responsible for premature aging of telomerase-deficient zebrafish
Source: EMBO J. 2025 Jun 9;44(17):4666–80. doi: 10.1038/s44318-025-00482-5 (PMC12402478; doi:10.1038/s44318-025-00482-5)
Supplement: Supplementary file 7 — Source data Fig. 5 [file 44318_2025_482_MOESM7_ESM.zip › Fig5 new 6/Fig 5D new 6D/Fig 5D new 6D.xlsx]

## Sheet: Fig5D new 6D
		months	wild type n=24	tert mutant n=38	sting -/- (n=32)	tert -/- sting -/- (n=37)
	DOB: 30.04.2021
	wild type
	1	16.5	0
	2	20.25	0
	3	21.7	0
	tert mutant
	1	21.7		0
	sting mutant
	1	21.7			0
	double mutant
	1	21.7				0
	2	21.7				0
	DOB:04.06.2021
	wild type
	1	19.1	0
	2	20.5	0
	3	20.5	0
	4	20.5	0
	5	20.5	0
	tert mutant
	3	11.2		1
	4	11.2		1
	5	11.2		1
	6	12.76		1
	7	16.73		1
	8	20.5		0
	9	20.5		0
	10	20.5		0
	11	20.5		0
	12	20.5		0
	sting mutant
	1	20.5			0
	2	20.5			0
	3	20.5			0
	4	20.5			0
	5	20.5			0
	6	20.5			0
	7	20.5			0
	8	20.5			0
	9	20.5			0
	10	20.5			0
	11	20.5			0
	12	20.5			0
	double mutant
	1	12.1				1
	2	19.1				0
	3	20.5				0
	4	20.5				0
	5	20.5				0
	6	20.5				0
	7	20.5				0
	8	20.5				0
	9	20.5				0
	10	20.5				0
	DOB:16.09.2021
	wild type
	1	17.2	0
	2	17.2	0
	3	17.2	0
	4	17.2	0
	5	17.2	0
	6	17.2	0
	7	17.2	0
	tert mutant
	2	17.2		0
	3	17.2		0
	4	17.2		0
	5	17.2		0
	sting mutant
	1	15.7			0
	2	17.2			0
	3	17.2			0
	4	17.2			0
	5	17.2			0
	6	17.2			0
	double mutant
	1	17.2				0
	2	17.2				0
	3	17.2				0
	DOB: 29.01.2022
	wild type
	1	9	0
	2	9	0
	tert mutant
	1	9		0
	2	9		0
	sting mutant
	1	9			0
	2	9			0
	double mutant
	1	9				0
