# Supplementary material for: cGAS-STING are responsible for premature aging of telomerase-deficient zebrafish
Source: EMBO J. 2025 Jun 9;44(17):4666–80. doi: 10.1038/s44318-025-00482-5 (PMC12402478; doi:10.1038/s44318-025-00482-5)
Supplement: Supplementary file 7 — Source data Fig. 5 [file 44318_2025_482_MOESM7_ESM.zip › Fig5 new 6/Fig 5E new 6E/Fig 5E new 6E.xlsx]

## Sheet: Fig5E new 6E
		months	wild type n=24	tert mutant n=38	sting -/- (n=32)	tert -/- sting -/- (n=37)
	DOB:11.09.2020
	wild type
	1	18	1
	2	18.56	1
	3	29.3	0
	tert mutant
	1	9.25		1
	2	15.5		1
	3	17.6		1
	4	18.3		1
	5	22		1
	6	23.37		1
	7	23.67		1
	sting mutant
	1	18.56			1
	2	24.13			1
	double mutant
	1	10				1
	2	16				1
	3	20.73				1
	4	24.13				1
	DOB: 24.09.2020
	wild type
	1	14.3	1
	2	14.3	1
	3	28.9	0
	tert mutant
	1	7		1
	2	15.3		1
	3	16		1
	4	16		1
	5	16.5		1
	6	16.5		1
	7	17.3		1
	8	28.3		1
	9	28.9		0
	sting mutant
	1	28.9			0
	2	28.9			0
	3	28.9			0
	double mutant
	1	13.75				1
	2	15.5				1
	3	28.9				0
	DOB:13.11.2020
	wild type
	1	22	1
	tert mutant
	1	5.5		1
	2	5.5		1
	3	18.83		1
	sting mutant
	1	15.6			1
	2	15.6			1
	3	17.9			1
	4	25			1
	double mutant
	1	16.5				1
	2	27.25				0
	3	27.25				0
	DOB:04.12.2020
	double mutant
	1	6.75				1
	8	15				1
	9	16.73				1
	10	18.6				1
	11	20.2				1
	12	26.5				0
	DOB: 30.04.2021
	wild type
	1	16.3	1
	2	20.25	1
	3	21.7	0
	tert mutant
	1	10.75		1
	2	21.7		0
	sting mutant
	1	21.7			0
	double mutant
	1	21.7				0
	2	21.7				0
	DOB:04.06.2021
	wild type
	1	19.1	1
	2	20.5	0
	3	20.5	0
	4	20.5	0
	5	20.5	0
	tert mutant
	1	7.25		1
	2	10.73		1
	3	11.9		1
	4	16.57		1
	5	17.8		1
	6	20.5		0
	7	20.5		0
	8	20.5		0
	9	20.5		0
	10	20.5		0
	11	20.5		0
	12	20.5		0
	sting mutant
	1	20.5			1
	2	20.5			1
	3	20.5			0
	4	20.5			0
	5	20.5			0
	6	20.5			0
	7	20.5			0
	8	20.5			0
	9	20.5			0
	10	20.5			0
	11	20.5			0
	12	20.5			0
	double mutant
	1	15.05				1
	2	19.1				1
	3	20.5				1
	4	20.5				0
	5	20.5				0
	6	20.5				0
	7	20.5				0
	8	20.5				0
	9	20.5				0
	10	20.5				0
	11	20.5				0
	12	20.5				0
	DOB:16.09.2021
	wild type
	1	17.2	0
	2	17.2	0
	3	17.2	0
	4	17.2	0
	5	17.2	0
	6	17.2	0
	7	17.2	0
	tert mutant
	1	4.3		1
	2	17.2		1
	3	17.2		0
	4	17.2		0
	5	17.2		0
	sting mutant
	1	15.7			1
	2	17.2			0
	3	17.2			0
	4	17.2			0
	5	17.2			0
	6	17.2			0
	double mutant
	1	17.2				0
	2	17.2				0
	3	17.2				0
	tert mutant
	1	8.93		1
	DOB:20.06.2022
	wild type
	1	8	0
	2	8	0
	3	8	0
	4	8	0
	5	8	0
	6	8	0
	7	8	0
	8	8	0
	9	8	0
	10	8	0
	11	8	0
	tert mutant
	1	4.5		1
	2	7.4		1
	3	7.4		1
	4	8		0
	5	8		0
	6	8		0
	7	8		0
	sting mutant
	1	7.4			1
	2	8			0
	3	8			0
	4	8			0
	5	8			0
	6	8			0
	7	8			0
	8	8			0
	9	8			0
	10	8			0
	11	8			0
	12	8			0
	double mutant
	1	8				0
	2	8				0
	3	8				0
	4	8				0
	5	8				0
	6	8				0
	7	8				0
	8	8				0
	9	8				0
